# Supplementary material for: 2-[1-(3-Amino­phenyl­imino)­eth­yl]phenol
Source: Acta Crystallogr Sect E Struct Rep Online. 2011 May 14;67(Pt 6):o1423. doi: 10.1107/S1600536811017624 (PMC3120413; doi:10.1107/S1600536811017624)
Supplement: Supplementary file 2 [file e-67-o1423-Isup3.hkl]

# 
# h,k,l, Fc-squared, Fo-squared, sigma(Fo-squared) and status flag 
# 
data_I
_shelx_title ' [4] P cA21' 
_shelx_refln_list_code          4 
_shelx_F_calc_maximum       89.49 
_exptl_crystal_F_000       480.00 
_reflns_d_resolution_high  0.7829 
 
loop_ 
 _symmetry_equiv_pos_as_xyz 
 'x, y, z' 
 '-x, -y, z+1/2' 
 '-x+1/2, y, z+1/2' 
 'x+1/2, -y, z' 
 
_cell_length_a     9.0630 
_cell_length_b     5.5780 
_cell_length_c    23.2350 
_cell_angle_alpha  90.000 
_cell_angle_beta   90.000 
_cell_angle_gamma  90.000 
 
_shelx_F_squared_multiplier     1.000 
 
loop_ 
 _refln_index_h 
 _refln_index_k 
 _refln_index_l 
 _refln_F_squared_calc 
 _refln_F_squared_meas 
 _refln_F_squared_sigma 
 _refln_observed_status 
   2   0   0     3407.03     3084.66    284.30 o 
   4   0   0      298.32      272.09      2.32 o 
   6   0   0     1265.18     1322.88     13.85 o 
   8   0   0      287.52      311.93      2.22 o 
  10   0   0        3.54        3.25      1.08 o 
   1   1   0     4336.13     4299.21    173.74 o 
   2   1   0      477.82      454.16      3.18 o 
   3   1   0     1187.91     1231.30      6.14 o 
   4   1   0      196.18      188.41      1.72 o 
   5   1   0      323.23      331.36      1.14 o 
   6   1   0        2.04        3.40      0.68 o 
   7   1   0        2.16        2.85      0.61 o 
   8   1   0        0.12        0.32      0.38 o 
   9   1   0        5.45        4.19      0.75 o 
  10   1   0        4.42        3.70      0.70 o 
  11   1   0        1.29        0.66      0.57 o 
   0   2   0     2175.98     1974.99     21.76 o 
   1   2   0        2.73        1.33      0.48 o 
   2   2   0      172.94      185.93     13.78 o 
   3   2   0     1548.95     1573.10     16.76 o 
   4   2   0        1.75        2.51      0.42 o 
   5   2   0        1.13        0.31      0.35 o 
   6   2   0        0.00        0.17      0.35 o 
   7   2   0       52.36       56.89      1.19 o 
   8   2   0        1.96        1.30      0.74 o 
   9   2   0        1.36        0.82      1.14 o 
  10   2   0        4.96        1.90      1.06 o 
  11   2   0        2.18        0.85      0.71 o 
   0   3   0        0.32        0.17      0.32 o 
   1   3   0        8.06        7.47      0.52 o 
   2   3   0        1.58        0.31      0.20 o 
   3   3   0        5.55        5.40      0.75 o 
   4   3   0      197.82      196.06      2.95 o 
   5   3   0       23.01       20.81      0.92 o 
   6   3   0      178.38      177.37      1.65 o 
   7   3   0        3.46        1.34      1.18 o 
   8   3   0       10.44        9.54      1.18 o 
   9   3   0        5.20        4.99      1.12 o 
  10   3   0       10.63        8.58      1.32 o 
   0   4   0       22.71       21.48      0.92 o 
   1   4   0       45.47       40.12      0.78 o 
   2   4   0       23.43       21.99      0.64 o 
   3   4   0       70.33       75.36      1.24 o 
   4   4   0       92.46       96.77      1.39 o 
   5   4   0       51.34       46.48      1.22 o 
   6   4   0       10.20       10.52      1.12 o 
   7   4   0        7.43        7.57      1.70 o 
   8   4   0        1.34        0.69      1.07 o 
   9   4   0       10.70       11.06      1.49 o 
   0   5   0       51.43       53.10      1.19 o 
   1   5   0       26.47       22.55      0.76 o 
   2   5   0       37.89       37.48      0.89 o 
   3   5   0      132.14      140.40      1.65 o 
   4   5   0        7.91        5.35      1.23 o 
   5   5   0       12.01       10.84      1.41 o 
   6   5   0        4.52        3.28      1.28 o 
   7   5   0        0.01        0.01      0.09 o 
   8   5   0        1.02        0.23      1.61 o 
   0   6   0       11.34       11.32      1.08 o 
   1   6   0        9.32        8.42      0.89 o 
   2   6   0       19.92       21.70      0.98 o 
   3   6   0        2.55        1.38      0.86 o 
   4   6   0        4.46        3.53      0.96 o 
   5   6   0        7.69        4.89      1.35 o 
   6   6   0        0.57        0.43      0.70 o 
   0   7   0        6.21        5.65      1.78 o 
   1   7   0        5.82        3.95      1.27 o 
   2   7   0        0.44        0.30      0.91 o 
   2   0   1     5956.83     5847.86    157.13 o 
   4   0   1      229.98      219.26      0.87 o 
   6   0   1      317.46      317.22      1.31 o 
   8   0   1      165.39      179.01      1.10 o 
  10   0   1        6.37        3.28      0.80 o 
   1   1   1     8008.55     8705.75     29.62 o 
   2   1   1     5972.89     6136.73     13.73 o 
   3   1   1     1263.87     1224.78      5.20 o 
   4   1   1     1555.47     1523.60      6.29 o 
   5   1   1      244.88      260.15      0.91 o 
   6   1   1       34.51       35.18      0.50 o 
   7   1   1      112.83      114.78      0.69 o 
   8   1   1       49.55       50.43      0.55 o 
   9   1   1        7.30        5.26      0.49 o 
  10   1   1        8.90        9.43      0.54 o 
  11   1   1        3.75        2.93      0.61 o 
   1   2   1      185.39      172.29      1.12 o 
   2   2   1     1193.58     1193.90     12.62 o 
   3   2   1       50.39       56.78      0.78 o 
   4   2   1      733.29      760.41      3.32 o 
   5   2   1      234.10      250.60      1.44 o 
   6   2   1       40.58       37.72      0.66 o 
   7   2   1       10.18        8.98      0.49 o 
   8   2   1        2.97        1.82      0.60 o 
   9   2   1       15.90       16.79      0.76 o 
  10   2   1        3.20        1.98      0.71 o 
  11   2   1        6.32        5.68      0.76 o 
   1   3   1       45.86       44.83      0.50 o 
   2   3   1      195.68      193.22      1.68 o 
   3   3   1       62.27       60.28      0.67 o 
   4   3   1       74.87       72.80      0.76 o 
   5   3   1      145.72      141.53      1.01 o 
   6   3   1       40.86       41.12      0.78 o 
   7   3   1       15.41       16.57      0.77 o 
   8   3   1       10.42        7.98      0.84 o 
   9   3   1        6.48        3.97      0.96 o 
  10   3   1        0.34        0.51      0.76 o 
   1   4   1       30.97       28.79      0.40 o 
   2   4   1       12.39       10.16      0.55 o 
   3   4   1      132.95      127.73      1.00 o 
   4   4   1      179.36      192.97      1.21 o 
   5   4   1       83.58       86.56      1.16 o 
   6   4   1       39.18       35.54      0.83 o 
   7   4   1        6.09        3.23      0.84 o 
   8   4   1        7.37        6.02      0.83 o 
   9   4   1        8.77        8.26      1.14 o 
   1   5   1       21.02       22.01      0.55 o 
   2   5   1       27.25       27.25      0.62 o 
   3   5   1       22.83       22.48      0.87 o 
   4   5   1       61.63       59.46      0.93 o 
   5   5   1        2.28        1.26      0.70 o 
   6   5   1        4.40        3.77      0.85 o 
   7   5   1        0.32        0.31      0.53 o 
   8   5   1        6.21        4.15      1.21 o 
   1   6   1        5.59        4.28      0.66 o 
   2   6   1        1.82        0.85      0.45 o 
   3   6   1        2.08        1.61      0.62 o 
   4   6   1        5.64        5.44      0.69 o 
   5   6   1        1.79        0.92      0.59 o 
   6   6   1        0.37        0.27      0.45 o 
   1   7   1        1.67        1.25      0.69 o 
   2   7   1        9.50       10.13      0.85 o 
   2   0   2     7174.08     7185.62    166.45 o 
   4   0   2      115.64      111.34      0.60 o 
   6   0   2      583.91      581.67      1.51 o 
   8   0   2        9.56        7.82      0.68 o 
  10   0   2        6.90        6.88      0.74 o 
   0   1   2      115.85      104.81      0.92 o 
   1   1   2     1566.72     1429.61     36.62 o 
   2   1   2     4848.24     4807.03     11.60 o 
   3   1   2     3356.21     3383.86      9.04 o 
   4   1   2      205.33      214.22      0.65 o 
   5   1   2      144.83      139.95      0.63 o 
   6   1   2      107.80      114.45      0.73 o 
   7   1   2       49.92       53.42      0.57 o 
   8   1   2       24.48       23.38      0.48 o 
   9   1   2       18.36       18.16      0.50 o 
  10   1   2        2.08        1.46      0.52 o 
  11   1   2        0.25        0.51      0.45 o 
   0   2   2      104.27      116.25      0.58 o 
   1   2   2      886.88      880.44      5.16 o 
   2   2   2      322.05      343.26      1.54 o 
   3   2   2      165.09      157.97      0.58 o 
   4   2   2      374.20      348.21      2.06 o 
   5   2   2      274.77      268.09      1.20 o 
   6   2   2       36.14       34.67      0.47 o 
   7   2   2       59.46       59.64      0.63 o 
   8   2   2       27.90       29.28      0.66 o 
   9   2   2       29.91       31.70      0.74 o 
  10   2   2       18.52       17.54      0.74 o 
  11   2   2        1.57        0.59      0.67 o 
   0   3   2      392.20      407.46      1.22 o 
   1   3   2       65.26       72.34      0.44 o 
   2   3   2      258.43      253.07      0.95 o 
   3   3   2       94.99       80.66      1.68 o 
   4   3   2       67.67       66.86      0.74 o 
   5   3   2      159.77      158.04      1.06 o 
   6   3   2      190.66      204.30      1.25 o 
   7   3   2       65.04       64.84      0.93 o 
   8   3   2       39.57       39.21      0.89 o 
   9   3   2       17.23       17.33      0.81 o 
  10   3   2        1.99        1.25      0.83 o 
   0   4   2       71.91       72.82      0.73 o 
   1   4   2       43.77       38.84      0.43 o 
   2   4   2      140.46      145.86      0.92 o 
   3   4   2       32.95       35.36      0.74 o 
   4   4   2      100.70      100.63      0.98 o 
   5   4   2       24.28       22.27      0.74 o 
   6   4   2        2.70        2.71      0.75 o 
   7   4   2       29.87       29.57      0.87 o 
   8   4   2        0.88        0.29      0.42 o 
   9   4   2        4.59        3.87      0.98 o 
   0   5   2       49.01       52.92      0.69 o 
   1   5   2        6.61        5.68      0.51 o 
   2   5   2       27.52       25.44      0.62 o 
   3   5   2       37.53       38.02      0.73 o 
   4   5   2        0.01        0.16      0.32 o 
   5   5   2        0.05        0.24      0.43 o 
   6   5   2        2.61        1.88      0.84 o 
   7   5   2        1.66        1.10      0.91 o 
   8   5   2        0.18        0.41      0.62 o 
   0   6   2       28.04       29.67      0.98 o 
   1   6   2       30.71       32.65      0.65 o 
   2   6   2       12.25       12.68      0.60 o 
   3   6   2       12.14       12.04      0.77 o 
   4   6   2        0.01        0.57      0.43 o 
   5   6   2        1.11        0.60      0.58 o 
   6   6   2        1.53        0.49      0.62 o 
   0   7   2        5.94        5.30      1.46 o 
   1   7   2        0.98        0.36      1.00 o 
   2   7   2        0.10        0.04      0.10 o 
   2   0   3     2157.82     2077.86      7.79 o 
   4   0   3      153.62      148.72      1.63 o 
   6   0   3      115.05      119.70      0.80 o 
   8   0   3        6.68        4.93      0.70 o 
  10   0   3        2.23        0.92      0.72 o 
   1   1   3      631.68      575.78      2.06 o 
   2   1   3     5153.50     5116.60     12.18 o 
   3   1   3      145.32      145.61      0.78 o 
   4   1   3      453.64      469.56      1.04 o 
   5   1   3      252.79      272.85      0.82 o 
   6   1   3       18.17       18.83      0.43 o 
   7   1   3       14.89       15.36      0.46 o 
   8   1   3       75.44       76.46      0.61 o 
   9   1   3       22.32       22.08      0.55 o 
  10   1   3       37.16       37.88      0.58 o 
  11   1   3        4.64        3.63      0.68 o 
   1   2   3      186.92      192.45      0.88 o 
   2   2   3      943.58      939.41      4.71 o 
   3   2   3      391.80      369.03      1.09 o 
   4   2   3     1533.11     1484.68     12.12 o 
   5   2   3      167.66      171.44      1.12 o 
   6   2   3      142.76      146.49      0.98 o 
   7   2   3       46.59       48.12      0.58 o 
   8   2   3       43.24       45.75      0.68 o 
   9   2   3       34.32       33.89      0.76 o 
  10   2   3        9.24        8.96      0.70 o 
  11   2   3        9.42        7.81      0.91 o 
   1   3   3     1035.66     1074.49      4.15 o 
   2   3   3       35.12       40.30      1.03 o 
   3   3   3        4.82        3.85      0.56 o 
   4   3   3       12.88       10.91      0.58 o 
   5   3   3       81.95       80.81      0.63 o 
   6   3   3      115.38      108.16      1.11 o 
   7   3   3       85.06       89.32      1.03 o 
   8   3   3       12.35       10.21      0.77 o 
   9   3   3        4.82        2.01      0.92 o 
  10   3   3        2.15        0.59      0.45 o 
   1   4   3      114.26      119.14      0.74 o 
   2   4   3       63.01       63.61      0.64 o 
   3   4   3       42.40       38.35      0.74 o 
   4   4   3       22.98       21.94      0.74 o 
   5   4   3        7.33        4.53      0.71 o 
   6   4   3      127.07      127.08      1.71 o 
   7   4   3        2.62        2.28      0.71 o 
   8   4   3        9.84        6.30      1.09 o 
   9   4   3       21.60       27.14      1.50 o 
   1   5   3       61.55       65.30      0.61 o 
   2   5   3       34.48       35.81      0.57 o 
   3   5   3       28.38       27.62      0.62 o 
   4   5   3        1.92        0.94      0.66 o 
   5   5   3       34.17       30.42      0.79 o 
   6   5   3        7.84        6.35      0.75 o 
   7   5   3        8.54        7.92      1.01 o 
   8   5   3        2.64        1.99      1.04 o 
   1   6   3        3.11        2.46      0.60 o 
   2   6   3       40.43       43.47      0.73 o 
   3   6   3        2.26        0.58      0.42 o 
   4   6   3        9.88        9.17      0.78 o 
   5   6   3        7.09        6.93      0.99 o 
   6   6   3        1.16        0.97      0.94 o 
   1   7   3        0.07        0.32      0.72 o 
   2   0   4     2064.82     1957.03      9.43 o 
   4   0   4       62.83       59.49      0.71 o 
   6   0   4       24.76       28.52      0.59 o 
   8   0   4       27.41       27.30      0.86 o 
  10   0   4       17.87       17.97      0.82 o 
   0   1   4      600.70      583.60      5.08 o 
   1   1   4      441.85      433.61      1.64 o 
   2   1   4     3092.55     3025.29      6.58 o 
   3   1   4      355.03      348.80      1.51 o 
   4   1   4      219.25      215.96      1.05 o 
   5   1   4       37.31       38.15      0.45 o 
   6   1   4       32.92       36.05      0.44 o 
   7   1   4        6.92        6.24      0.48 o 
   8   1   4       26.55       26.68      0.50 o 
   9   1   4        2.26        1.66      0.51 o 
  10   1   4       39.18       40.53      0.62 o 
  11   1   4        7.73        6.45      0.78 o 
   0   2   4     2070.36     2037.94      8.96 o 
   1   2   4        7.22        7.41      0.23 o 
   2   2   4      580.31      575.27      1.71 o 
   3   2   4      918.52      924.63      4.55 o 
   4   2   4      362.06      359.76      0.93 o 
   5   2   4      381.35      387.23      1.48 o 
   6   2   4      119.56      122.64      0.75 o 
   7   2   4       79.52       82.14      0.72 o 
   8   2   4       16.01       14.97      0.55 o 
   9   2   4       10.20        8.61      0.72 o 
  10   2   4        6.09        4.46      0.79 o 
  11   2   4        7.24        3.68      0.91 o 
   0   3   4      486.96      497.42      1.54 o 
   1   3   4      145.04      149.75      0.58 o 
   2   3   4       22.51       24.12      0.44 o 
   3   3   4       69.36       69.60      0.64 o 
   4   3   4      155.74      166.11      1.44 o 
   5   3   4       64.04       64.51      0.58 o 
   6   3   4       14.44       10.98      0.69 o 
   7   3   4      254.75      261.61      1.69 o 
   8   3   4       49.80       50.41      0.87 o 
   9   3   4       16.34       15.01      0.96 o 
  10   3   4        2.13        0.99      0.87 o 
   0   4   4       13.57       14.22      0.50 o 
   1   4   4      101.87      101.03      0.67 o 
   2   4   4       82.87       82.59      0.62 o 
   3   4   4      181.90      192.19      1.03 o 
   4   4   4       75.90       74.83      0.83 o 
   5   4   4       12.30       13.74      0.63 o 
   6   4   4       32.73       30.39      0.75 o 
   7   4   4       20.11       17.97      0.91 o 
   8   4   4        7.38        5.10      0.94 o 
   9   4   4        1.19        0.19      0.34 o 
   0   5   4      245.29      277.58      1.93 o 
   1   5   4       67.30       69.40      0.83 o 
   2   5   4       73.41       78.03      0.66 o 
   3   5   4       23.07       23.09      0.60 o 
   4   5   4       10.05        7.09      0.71 o 
   5   5   4        4.88        2.56      0.77 o 
   6   5   4       36.71       41.99      1.68 o 
   7   5   4        1.30        0.54      0.70 o 
   8   5   4       13.56       15.43      1.08 o 
   0   6   4       94.16      106.89      1.31 o 
   1   6   4       35.04       38.21      0.84 o 
   2   6   4       23.16       24.45      0.79 o 
   3   6   4        5.98        4.76      0.66 o 
   4   6   4        8.53        7.10      0.76 o 
   5   6   4       25.62       32.81      1.00 o 
   6   6   4        2.84        2.30      0.97 o 
   0   7   4        6.72        6.35      1.30 o 
   1   7   4        6.15        4.94      1.01 o 
   2   0   5      229.34      229.39      0.72 o 
   4   0   5      255.26      259.47      1.65 o 
   6   0   5       11.48        9.96      0.51 o 
   8   0   5       16.34       14.21      0.68 o 
  10   0   5       21.15       20.57      0.82 o 
   1   1   5      493.59      470.81      2.67 o 
   2   1   5     1029.96      978.86      3.38 o 
   3   1   5       72.35       67.20      0.37 o 
   4   1   5     1406.87     1415.90      6.14 o 
   5   1   5      110.56      114.60      0.56 o 
   6   1   5        5.04        3.83      0.45 o 
   7   1   5        9.22        8.12      0.50 o 
   8   1   5       21.49       20.90      0.54 o 
   9   1   5        0.06        0.02      0.11 o 
  10   1   5        2.60        2.04      0.60 o 
  11   1   5       13.03       12.80      0.77 o 
   1   2   5      182.27      191.89      0.46 o 
   2   2   5       76.44       82.35      0.42 o 
   3   2   5       54.30       54.46      0.42 o 
   4   2   5      170.82      171.20      0.68 o 
   5   2   5      316.79      318.48      1.81 o 
   6   2   5        7.04        6.72      0.52 o 
   7   2   5       36.45       37.97      0.60 o 
   8   2   5       28.82       28.99      0.59 o 
   9   2   5        9.32        7.73      0.85 o 
  10   2   5       13.34       11.71      0.90 o 
   1   3   5      205.77      207.98      0.59 o 
   2   3   5       24.71       21.68      0.30 o 
   3   3   5       13.90       15.57      0.50 o 
   4   3   5       21.05       18.84      0.44 o 
   5   3   5       36.32       34.69      0.51 o 
   6   3   5       23.62       20.76      0.66 o 
   7   3   5       82.21       85.50      0.92 o 
   8   3   5        1.43        1.02      0.76 o 
   9   3   5        5.67        2.90      0.98 o 
  10   3   5        1.10        0.33      0.36 o 
   1   4   5       30.54       29.43      0.39 o 
   2   4   5       62.21       62.15      0.56 o 
   3   4   5       78.33       73.77      0.78 o 
   4   4   5       74.98       74.15      0.79 o 
   5   4   5       11.95       11.16      0.64 o 
   6   4   5       12.73       11.30      0.71 o 
   7   4   5       14.44       15.64      0.95 o 
   8   4   5       15.50       11.23      1.06 o 
   9   4   5       12.26        8.33      1.22 o 
   1   5   5      183.84      202.88      0.88 o 
   2   5   5       38.41       42.57      0.57 o 
   3   5   5       32.81       31.49      0.71 o 
   4   5   5        1.80        1.53      0.71 o 
   5   5   5       28.57       28.14      0.90 o 
   6   5   5        7.47        6.68      0.95 o 
   7   5   5       16.93       19.76      1.00 o 
   8   5   5        1.95        1.65      1.06 o 
   1   6   5       58.68       67.57      1.10 o 
   2   6   5       76.41       85.83      1.93 o 
   3   6   5        1.90        1.38      0.57 o 
   4   6   5       13.85       15.57      0.93 o 
   5   6   5       12.27       12.52      1.13 o 
   0   0   6     4034.97     3752.18     97.84 o 
   2   0   6      830.80      807.67      7.28 o 
   4   0   6      216.75      216.78      1.02 o 
   6   0   6      124.82      123.98      1.05 o 
   8   0   6       21.09       19.98      0.68 o 
  10   0   6       18.62       18.99      0.84 o 
   0   1   6      587.25      552.89      4.82 o 
   1   1   6       20.23       16.59      0.26 o 
   2   1   6       14.47       15.20      0.24 o 
   3   1   6      153.39      154.12      0.72 o 
   4   1   6       29.93       28.90      0.34 o 
   5   1   6        9.82        8.46      0.36 o 
   6   1   6       57.75       54.56      0.51 o 
   7   1   6        9.07        8.47      0.49 o 
   8   1   6       15.35       15.56      0.54 o 
   9   1   6       13.14       13.65      0.56 o 
  10   1   6       23.86       24.99      0.69 o 
  11   1   6       12.93       11.87      0.83 o 
   0   2   6      267.63      283.72      1.12 o 
   1   2   6      432.22      433.93      0.79 o 
   2   2   6       28.48       27.25      0.34 o 
   3   2   6      129.67      133.14      0.71 o 
   4   2   6      159.01      146.90      0.65 o 
   5   2   6      263.90      267.70      0.94 o 
   6   2   6       11.70       10.97      0.53 o 
   7   2   6        2.48        0.98      0.50 o 
   8   2   6       17.13       17.23      0.64 o 
   9   2   6       53.55       55.16      0.97 o 
  10   2   6        6.01        3.85      0.98 o 
   0   3   6      190.38      190.94      0.83 o 
   1   3   6      222.98      238.83      0.88 o 
   2   3   6      121.62      121.17      0.63 o 
   3   3   6      210.12      217.85      1.41 o 
   4   3   6       65.66       63.81      0.59 o 
   5   3   6       96.36       93.79      0.67 o 
   6   3   6      147.94      151.07      1.03 o 
   7   3   6       11.49       11.55      0.84 o 
   8   3   6       21.12       18.10      1.04 o 
   9   3   6       19.85       18.19      0.92 o 
  10   3   6        8.05        6.26      1.02 o 
   0   4   6       66.37       66.06      0.89 o 
   1   4   6      181.12      181.20      0.65 o 
   2   4   6        7.42        7.54      0.46 o 
   3   4   6      202.11      214.44      1.40 o 
   4   4   6        6.72        5.68      0.64 o 
   5   4   6       22.18       22.61      0.66 o 
   6   4   6        2.73        1.77      0.81 o 
   7   4   6       24.06       24.69      0.91 o 
   8   4   6       13.60        9.54      1.09 o 
   9   4   6       24.98       26.79      1.07 o 
   0   5   6      138.98      148.58      1.58 o 
   1   5   6      128.11      131.58      1.08 o 
   2   5   6       61.68       66.57      0.70 o 
   3   5   6        9.34        8.48      0.64 o 
   4   5   6       12.07       10.17      0.69 o 
   5   5   6        1.92        0.86      0.45 o 
   6   5   6       19.10       20.88      0.96 o 
   7   5   6       10.25       11.71      1.06 o 
   0   6   6      173.07      205.57      2.17 o 
   1   6   6        2.70        1.15      0.95 o 
   2   6   6        7.75        6.18      0.96 o 
   3   6   6        3.52        3.52      0.72 o 
   4   6   6        5.06        4.62      0.90 o 
   5   6   6       12.89       13.48      0.99 o 
   2   0   7      687.09      647.54      5.46 o 
   4   0   7      871.09      862.28      2.58 o 
   6   0   7      101.24      104.96      0.77 o 
   8   0   7       81.07       84.10      1.05 o 
  10   0   7       66.36       78.87      1.21 o 
   1   1   7      168.74      160.01      0.49 o 
   2   1   7       47.39       44.28      0.25 o 
   3   1   7       33.73       32.38      0.35 o 
   4   1   7      440.04      438.01      1.24 o 
   5   1   7       49.15       46.32      0.44 o 
   6   1   7       52.24       52.71      0.53 o 
   7   1   7       27.14       27.07      0.51 o 
   8   1   7       80.34       88.82      0.71 o 
   9   1   7       42.66       45.39      0.66 o 
  10   1   7       17.61       19.15      0.66 o 
  11   1   7        3.17        1.43      0.77 o 
   1   2   7      689.15      710.35      4.04 o 
   2   2   7      402.01      431.05      1.68 o 
   3   2   7      330.38      349.20      0.86 o 
   4   2   7       44.78       41.88      0.74 o 
   5   2   7       68.26       65.60      0.57 o 
   6   2   7      370.87      382.68      2.41 o 
   7   2   7        5.66        4.05      0.50 o 
   8   2   7       54.50       53.97      0.70 o 
   9   2   7        0.25        0.09      0.21 o 
  10   2   7        0.10        0.19      0.28 o 
   1   3   7      211.93      251.19      0.75 o 
   2   3   7      238.15      234.38      0.82 o 
   3   3   7       31.18       23.90      0.42 o 
   4   3   7      146.46      147.90      0.96 o 
   5   3   7      272.65      275.80      1.53 o 
   6   3   7       66.71       65.48      0.76 o 
   7   3   7       12.74       11.72      0.84 o 
   8   3   7       12.66       12.87      1.00 o 
   9   3   7        7.45        6.31      0.96 o 
  10   3   7        1.46        0.32      0.28 o 
   1   4   7       51.84       50.13      0.48 o 
   2   4   7       23.08       22.33      0.54 o 
   3   4   7       39.63       41.69      0.54 o 
   4   4   7       98.43      100.01      0.86 o 
   5   4   7       16.56       14.50      0.83 o 
   6   4   7        3.19        1.82      0.89 o 
   7   4   7        9.29        8.26      0.89 o 
   8   4   7        2.00        1.03      0.76 o 
   9   4   7       53.15       60.82      1.26 o 
   1   5   7       35.97       35.59      0.83 o 
   2   5   7        4.89        5.34      0.55 o 
   3   5   7        0.27        0.31      0.36 o 
   4   5   7        0.83        0.41      0.55 o 
   5   5   7       15.34       15.96      0.88 o 
   6   5   7        6.55        4.71      0.97 o 
   7   5   7        1.99        1.66      0.98 o 
   1   6   7        7.13        6.46      0.95 o 
   2   6   7        6.29        4.98      0.93 o 
   3   6   7        0.64        0.20      0.50 o 
   4   6   7        2.57        2.18      0.92 o 
   5   6   7        1.49        0.73      0.73 o 
   0   0   8     2766.64     2732.22     21.71 o 
   2   0   8      527.46      550.97      2.20 o 
   4   0   8      420.39      451.25      1.78 o 
   6   0   8       75.08       74.53      0.78 o 
   8   0   8       17.29       17.79      0.70 o 
  10   0   8      146.17      175.31      2.73 o 
   0   1   8      854.32      833.43      3.91 o 
   1   1   8       90.51       84.76      0.58 o 
   2   1   8       42.04       42.32      0.30 o 
   3   1   8      216.39      211.74      0.65 o 
   4   1   8      467.74      471.45      1.07 o 
   5   1   8      123.99      127.87      0.58 o 
   6   1   8       64.71       62.57      0.53 o 
   7   1   8       12.15       12.31      0.50 o 
   8   1   8        4.82        3.40      0.55 o 
   9   1   8       12.86       13.17      0.61 o 
  10   1   8       32.33       33.64      0.72 o 
  11   1   8       21.76       23.99      1.24 o 
   0   2   8      912.26      971.06      6.66 o 
   1   2   8      109.00      112.03      0.48 o 
   2   2   8        8.13        8.20      0.30 o 
   3   2   8       61.98       63.29      0.51 o 
   4   2   8       83.60       80.54      0.72 o 
   5   2   8        8.05        7.73      0.41 o 
   6   2   8       26.25       26.01      0.48 o 
   7   2   8      187.10      197.52      1.16 o 
   8   2   8       40.63       39.75      0.68 o 
   9   2   8        8.68        8.26      0.81 o 
  10   2   8        9.47        7.89      0.97 o 
   0   3   8      820.69      856.82      2.73 o 
   1   3   8       21.53       23.21      0.32 o 
   2   3   8       20.05       22.15      0.32 o 
   3   3   8      190.47      192.93      0.84 o 
   4   3   8      103.16       98.66      0.84 o 
   5   3   8      118.20      122.82      0.73 o 
   6   3   8      123.55      132.70      0.95 o 
   7   3   8      141.33      137.08      1.30 o 
   8   3   8       29.70       28.47      0.94 o 
   9   3   8        1.12        0.48      0.52 o 
  10   3   8        6.68        5.83      1.06 o 
   0   4   8        1.98        2.27      0.51 o 
   1   4   8       87.03       84.32      0.77 o 
   2   4   8       48.61       50.53      0.59 o 
   3   4   8      210.08      220.77      1.37 o 
   4   4   8       51.96       52.07      0.88 o 
   5   4   8       44.53       47.18      0.91 o 
   6   4   8        3.49        1.80      0.83 o 
   7   4   8        1.48        1.27      0.97 o 
   8   4   8       13.16       12.73      1.01 o 
   9   4   8       12.72       13.18      1.10 o 
   0   5   8        4.44        1.45      1.34 o 
   1   5   8        0.56        0.37      0.40 o 
   2   5   8       30.12       26.77      0.72 o 
   3   5   8       22.62       22.72      0.77 o 
   4   5   8        3.61        1.50      0.80 o 
   5   5   8        8.57        7.93      0.86 o 
   6   5   8       11.60        9.25      0.99 o 
   7   5   8       21.54       26.96      1.21 o 
   0   6   8        5.15        2.19      1.52 o 
   1   6   8        7.20        7.57      1.08 o 
   2   6   8        8.11        9.07      0.93 o 
   3   6   8        6.42        6.20      0.91 o 
   4   6   8        1.05        0.40      0.82 o 
   5   6   8        3.54        1.12      1.00 o 
   2   0   9      986.18      944.04      5.04 o 
   4   0   9       57.14       58.17      1.02 o 
   6   0   9       32.35       32.35      0.58 o 
   8   0   9       81.81       86.18      0.90 o 
  10   0   9        6.03        3.86      1.19 o 
   1   1   9      438.38      449.40      0.79 o 
   2   1   9     1348.12     1417.43      4.22 o 
   3   1   9      973.35     1042.26      3.19 o 
   4   1   9       78.80       77.04      0.49 o 
   5   1   9       43.96       48.47      0.44 o 
   6   1   9       54.76       53.46      0.52 o 
   7   1   9       68.97       68.37      0.62 o 
   8   1   9       58.29       63.63      0.75 o 
   9   1   9       86.33       93.53      0.82 o 
  10   1   9       13.25       12.59      0.68 o 
   1   2   9      468.47      503.67      1.11 o 
   2   2   9      446.60      472.60      0.95 o 
   3   2   9        1.09        1.39      0.20 o 
   4   2   9       79.98       73.75      0.51 o 
   5   2   9      170.48      173.93      1.00 o 
   6   2   9      280.40      288.21      1.58 o 
   7   2   9       54.29       60.98      0.69 o 
   8   2   9       27.75       30.32      0.66 o 
   9   2   9        9.11        7.24      0.78 o 
  10   2   9        2.39        1.22      0.65 o 
   1   3   9      143.63      144.41      1.98 o 
   2   3   9        4.76        3.48      0.29 o 
   3   3   9        0.39        0.30      0.22 o 
   4   3   9        0.12        0.29      0.30 o 
   5   3   9       11.28       11.04      0.60 o 
   6   3   9       56.64       52.66      0.84 o 
   7   3   9       27.96       27.24      0.89 o 
   8   3   9       11.37        9.14      0.89 o 
   9   3   9       20.00       17.83      0.96 o 
   1   4   9       11.81       13.19      0.47 o 
   2   4   9       61.45       67.70      0.76 o 
   3   4   9      122.61      117.06      1.76 o 
   4   4   9        7.42        7.50      0.82 o 
   5   4   9        4.01        3.71      0.83 o 
   6   4   9        8.11        5.92      0.91 o 
   7   4   9        4.46        2.02      0.94 o 
   8   4   9        8.55        5.59      1.05 o 
   1   5   9        9.72        7.83      0.75 o 
   2   5   9       13.97       13.24      0.86 o 
   3   5   9        3.92        1.84      0.73 o 
   4   5   9       28.76       27.90      0.88 o 
   5   5   9        9.23        8.71      0.90 o 
   6   5   9        2.54        0.68      0.79 o 
   7   5   9        2.22        2.07      1.01 o 
   1   6   9        1.35        0.90      0.91 o 
   2   6   9        7.87        5.63      0.99 o 
   3   6   9        7.87        8.10      0.96 o 
   4   6   9        4.00        3.55      1.08 o 
   5   6   9        1.77        0.65      1.06 o 
   0   0  10     2637.06     2654.68     20.88 o 
   2   0  10     1272.25     1355.47      6.29 o 
   4   0  10      944.63     1014.89      8.46 o 
   6   0  10      338.77      372.42      3.20 o 
   8   0  10      267.90      287.61      1.78 o 
  10   0  10      100.61      118.26      2.75 o 
   0   1  10      555.40      540.05      2.84 o 
   1   1  10      111.53      121.39      0.54 o 
   2   1  10       86.08       89.25      0.40 o 
   3   1  10        6.94        6.09      0.29 o 
   4   1  10       56.04       54.81      0.35 o 
   5   1  10       98.57      102.22      0.53 o 
   6   1  10      116.02      104.49      0.72 o 
   7   1  10      223.87      242.97      1.44 o 
   8   1  10       58.30       66.70      0.91 o 
   9   1  10        7.62        6.96      0.62 o 
  10   1  10       12.25       11.11      0.84 o 
   0   2  10      566.67      575.53      4.39 o 
   1   2  10      146.09      149.98      0.72 o 
   2   2  10      227.44      232.96      0.96 o 
   3   2  10      201.75      187.74      1.46 o 
   4   2  10      195.90      185.61      1.56 o 
   5   2  10      186.03      193.06      0.96 o 
   6   2  10      137.24      135.45      0.80 o 
   7   2  10       32.05       31.29      0.64 o 
   8   2  10       48.76       51.36      0.72 o 
   9   2  10       43.24       42.90      0.89 o 
  10   2  10       15.35       15.85      1.25 o 
   0   3  10       29.06       29.50      0.43 o 
   1   3  10       36.96       37.20      0.46 o 
   2   3  10       78.59       83.10      0.55 o 
   3   3  10       79.78       77.09      0.56 o 
   4   3  10      116.64      115.05      1.16 o 
   5   3  10      114.08      109.73      0.88 o 
   6   3  10       31.63       31.27      0.69 o 
   7   3  10        4.36        2.99      0.80 o 
   8   3  10        2.71        0.61      0.72 o 
   9   3  10        0.20        0.34      0.44 o 
   0   4  10       17.37       15.65      0.78 o 
   1   4  10       13.14       11.87      0.45 o 
   2   4  10       10.41        9.27      0.61 o 
   3   4  10       47.47       45.88      0.77 o 
   4   4  10       14.12       14.69      0.80 o 
   5   4  10       17.95       16.18      0.92 o 
   6   4  10        2.60        1.32      0.68 o 
   7   4  10        1.67        0.44      0.57 o 
   8   4  10        1.91        1.23      1.00 o 
   0   5  10       17.64       19.79      1.29 o 
   1   5  10       19.28       18.43      0.73 o 
   2   5  10       10.73        9.56      0.78 o 
   3   5  10       24.83       23.57      0.93 o 
   4   5  10        2.84        1.45      0.86 o 
   5   5  10        4.95        3.36      0.92 o 
   6   5  10        9.97        9.44      0.98 o 
   7   5  10        3.45        2.45      1.04 o 
   0   6  10       12.28       12.98      1.50 o 
   1   6  10        0.88        0.53      0.71 o 
   2   6  10        1.10        0.12      0.24 o 
   3   6  10        3.49        4.02      0.89 o 
   4   6  10        5.90        5.00      1.22 o 
   2   0  11      960.80      984.73      4.51 o 
   4   0  11       58.25       59.72      0.80 o 
   6   0  11      311.87      324.78      2.83 o 
   8   0  11      195.56      210.04      4.52 o 
  10   0  11       20.69       23.75      1.20 o 
   1   1  11     1294.05     1343.82      4.15 o 
   2   1  11       83.96       96.80      0.42 o 
   3   1  11       29.50       35.20      0.35 o 
   4   1  11       30.54       32.22      0.44 o 
   5   1  11      176.07      178.46      0.96 o 
   6   1  11      124.13      129.76      0.85 o 
   7   1  11       42.66       42.23      0.65 o 
   8   1  11      154.52      177.51      1.02 o 
   9   1  11       87.44       96.09      0.91 o 
  10   1  11        1.71        0.42      0.49 o 
   1   2  11      160.62      165.52      0.68 o 
   2   2  11      226.77      220.76      0.74 o 
   3   2  11       13.10       13.53      0.37 o 
   4   2  11       24.51       21.57      0.55 o 
   5   2  11      100.35       98.55      0.78 o 
   6   2  11       74.65       77.61      0.68 o 
   7   2  11       70.43       73.18      0.92 o 
   8   2  11       31.96       34.11      0.68 o 
   9   2  11        5.02        2.17      0.78 o 
  10   2  11       12.68       13.96      1.01 o 
   1   3  11       34.23       31.54      0.46 o 
   2   3  11       71.05       70.54      0.54 o 
   3   3  11       57.06       56.40      0.55 o 
   4   3  11       93.98      101.62      0.85 o 
   5   3  11       43.42       39.54      0.71 o 
   6   3  11       10.16        9.80      0.67 o 
   7   3  11        0.06        0.06      0.11 o 
   8   3  11        0.73        0.45      0.47 o 
   9   3  11       13.84       14.26      0.94 o 
   1   4  11       49.12       46.15      0.68 o 
   2   4  11       37.61       37.81      0.68 o 
   3   4  11       28.30       30.00      0.70 o 
   4   4  11       55.60       57.51      0.90 o 
   5   4  11       14.43       13.91      0.87 o 
   6   4  11        3.33        1.42      0.85 o 
   7   4  11        8.11        7.51      1.01 o 
   8   4  11       10.53       10.00      0.99 o 
   1   5  11       25.42       25.99      0.78 o 
   2   5  11       20.14       19.47      0.86 o 
   3   5  11        2.24        1.12      0.84 o 
   4   5  11       37.05       38.90      1.12 o 
   5   5  11       16.08       16.88      0.91 o 
   6   5  11        1.72        1.14      0.81 o 
   7   5  11        3.39        2.95      0.98 o 
   1   6  11        0.83        0.31      0.44 o 
   2   6  11        2.48        0.37      0.49 o 
   3   6  11        0.40        0.42      0.64 o 
   4   6  11        0.65        0.71      1.15 o 
   0   0  12      771.07      869.57      3.48 o 
   2   0  12       64.22       66.43      0.52 o 
   4   0  12      237.43      246.34      1.30 o 
   6   0  12       51.98       51.77      0.99 o 
   8   0  12      120.41      127.68      2.54 o 
  10   0  12       23.00       26.16      1.15 o 
   0   1  12      887.97      926.77      6.47 o 
   1   1  12      143.75      146.28      0.59 o 
   2   1  12      145.28      146.79      0.55 o 
   3   1  12       30.32       33.87      0.39 o 
   4   1  12      120.94      126.32      0.65 o 
   5   1  12      120.29      122.73      0.72 o 
   6   1  12        0.27        0.24      0.20 o 
   7   1  12      122.99      128.35      0.88 o 
   8   1  12        3.51        2.57      0.66 o 
   9   1  12       24.95       27.28      0.74 o 
  10   1  12       45.81       51.48      0.85 o 
   0   2  12      390.84      408.54      1.21 o 
   1   2  12       24.64       21.57      0.31 o 
   2   2  12       30.14       33.36      0.40 o 
   3   2  12      309.02      293.34      0.85 o 
   4   2  12      158.47      150.10      0.85 o 
   5   2  12       60.55       59.58      0.70 o 
   6   2  12       15.70       14.43      0.66 o 
   7   2  12       23.84       21.83      0.59 o 
   8   2  12        6.79        7.25      0.70 o 
   9   2  12        1.86        0.88      0.67 o 
  10   2  12        4.93        4.18      0.93 o 
   0   3  12      131.49      131.92      1.92 o 
   1   3  12       85.46       80.94      0.56 o 
   2   3  12      188.84      194.44      0.81 o 
   3   3  12      387.89      385.65      1.99 o 
   4   3  12       10.67        9.76      0.63 o 
   5   3  12       54.27       56.37      0.78 o 
   6   3  12       15.67       12.25      0.63 o 
   7   3  12        1.48        0.47      0.52 o 
   8   3  12        6.40        4.26      0.89 o 
   9   3  12        8.81        9.17      1.01 o 
   0   4  12       29.00       28.08      0.86 o 
   1   4  12       29.61       28.63      0.64 o 
   2   4  12       74.64       76.17      1.39 o 
   3   4  12      116.25      121.44      1.32 o 
   4   4  12       27.93       26.39      0.83 o 
   5   4  12       20.09       16.52      0.80 o 
   6   4  12        9.69        9.60      0.91 o 
   7   4  12        7.75        6.83      1.00 o 
   8   4  12        5.48        2.92      1.03 o 
   0   5  12       47.66       52.03      1.36 o 
   1   5  12        4.13        2.34      0.76 o 
   2   5  12       10.83        8.12      0.82 o 
   3   5  12        6.50        5.83      0.91 o 
   4   5  12        4.29        4.58      1.03 o 
   5   5  12       24.86       32.31      1.23 o 
   6   5  12       19.07       22.40      1.21 o 
   0   6  12        7.34        5.75      1.35 o 
   1   6  12        7.20        5.90      1.00 o 
   2   6  12        1.27        0.21      0.26 o 
   3   6  12        1.62        0.66      0.81 o 
   4   6  12        0.02        0.18      0.49 o 
   2   0  13      118.39      124.11      0.62 o 
   4   0  13      180.88      193.33      1.22 o 
   6   0  13      163.24      172.62      1.35 o 
   8   0  13       22.87       26.94      1.04 o 
  10   0  13       21.90       24.40      1.72 o 
   1   1  13        6.31        8.29      0.22 o 
   2   1  13      122.43      124.30      0.50 o 
   3   1  13       44.42       44.95      0.40 o 
   4   1  13      145.15      141.77      0.75 o 
   5   1  13       86.03       83.35      0.65 o 
   6   1  13      100.99      103.12      0.75 o 
   7   1  13       23.37       25.22      0.62 o 
   8   1  13       10.07        7.89      0.64 o 
   9   1  13        5.35        3.54      0.69 o 
  10   1  13       14.08       14.10      0.91 o 
   1   2  13      160.25      152.72      0.55 o 
   2   2  13       20.67       19.42      0.45 o 
   3   2  13       17.40       17.05      0.42 o 
   4   2  13      250.68      249.66      1.11 o 
   5   2  13       11.04        9.40      0.59 o 
   6   2  13       11.22        9.54      0.62 o 
   7   2  13        7.64        6.73      0.68 o 
   8   2  13        5.30        3.97      0.86 o 
   9   2  13       14.24       14.42      0.90 o 
   1   3  13       42.75       42.12      0.48 o 
   2   3  13      257.06      250.07      1.83 o 
   3   3  13       65.60       65.76      0.59 o 
   4   3  13      156.83      150.87      1.00 o 
   5   3  13       19.32       18.39      0.63 o 
   6   3  13        2.86        2.18      0.67 o 
   7   3  13        6.39        3.88      0.81 o 
   8   3  13       16.23       16.98      0.90 o 
   9   3  13        4.16        3.75      1.04 o 
   1   4  13      303.97      319.75      1.48 o 
   2   4  13      118.49      122.70      1.16 o 
   3   4  13       78.77       83.51      1.09 o 
   4   4  13       20.27       19.06      0.79 o 
   5   4  13       76.77       83.12      1.08 o 
   6   4  13        7.23        5.28      0.85 o 
   7   4  13       49.22       55.36      1.01 o 
   8   4  13        1.81        1.43      0.88 o 
   1   5  13       52.73       54.88      0.89 o 
   2   5  13        6.04        5.21      0.77 o 
   3   5  13        1.69        0.86      0.81 o 
   4   5  13       40.44       42.64      1.16 o 
   5   5  13       23.21       27.04      1.20 o 
   6   5  13        0.45        0.70      1.02 o 
   1   6  13        0.26        0.39      0.71 o 
   2   6  13        5.37        4.43      1.06 o 
   3   6  13        1.30        0.52      0.61 o 
   0   0  14      804.41      845.01     12.05 o 
   2   0  14      240.57      222.18      1.27 o 
   4   0  14       66.44       64.17      1.28 o 
   6   0  14      400.83      450.82      3.79 o 
   8   0  14       20.87       19.80      0.99 o 
  10   0  14        0.08        0.26      0.62 o 
   0   1  14       10.02        8.46      0.43 o 
   1   1  14       54.70       57.47      0.35 o 
   2   1  14      279.32      259.44      1.37 o 
   3   1  14       43.07       44.33      0.42 o 
   4   1  14       12.29       10.01      0.50 o 
   5   1  14       68.70       66.23      0.66 o 
   6   1  14       13.34       11.77      0.58 o 
   7   1  14       11.30       10.23      0.64 o 
   8   1  14       14.33       14.02      0.67 o 
   9   1  14        0.11        0.22      0.24 o 
  10   1  14        1.31        0.59      0.69 o 
   0   2  14      104.03       93.08      0.85 o 
   1   2  14      211.25      212.78      0.65 o 
   2   2  14       35.16       35.24      0.56 o 
   3   2  14       42.06       39.24      0.48 o 
   4   2  14       30.70       28.70      0.63 o 
   5   2  14       16.26       12.78      0.62 o 
   6   2  14        7.63        6.94      0.62 o 
   7   2  14        8.02        6.13      0.73 o 
   8   2  14        3.85        2.50      0.76 o 
   9   2  14        6.29        5.85      0.76 o 
   0   3  14      604.63      593.77      3.19 o 
   1   3  14      284.70      284.53      1.96 o 
   2   3  14       27.09       24.65      0.50 o 
   3   3  14      143.07      150.64      0.78 o 
   4   3  14       25.61       26.11      0.56 o 
   5   3  14      115.60      114.15      0.89 o 
   6   3  14       45.48       46.41      0.74 o 
   7   3  14        4.53        3.67      0.66 o 
   8   3  14       16.80       18.08      0.92 o 
   0   4  14      162.49      178.71      1.93 o 
   1   4  14       41.02       42.43      0.74 o 
   2   4  14       37.49       41.64      0.86 o 
   3   4  14        1.93        1.13      0.82 o 
   4   4  14       44.56       45.88      1.18 o 
   5   4  14        9.92       11.01      0.80 o 
   6   4  14        3.22        2.36      0.80 o 
   7   4  14       10.83       14.94      0.91 o 
   0   5  14       45.99       47.54      1.42 o 
   1   5  14       33.23       35.15      0.86 o 
   2   5  14       33.60       32.85      0.90 o 
   3   5  14       40.60       40.39      1.21 o 
   4   5  14        1.73        1.54      1.19 o 
   5   5  14        2.04        2.20      1.28 o 
   6   5  14        3.60        2.83      1.18 o 
   0   6  14        3.51        2.96      1.38 o 
   1   6  14        0.57        0.55      0.74 o 
   2   6  14        5.57        5.63      1.14 o 
   3   6  14       17.16       16.83      1.17 o 
   2   0  15       67.73       66.58      0.55 o 
   4   0  15       51.48       50.37      0.81 o 
   6   0  15       49.93       51.19      1.71 o 
   8   0  15       12.34       12.35      1.02 o 
   1   1  15        5.51        3.44      0.26 o 
   2   1  15       56.42       57.74      0.43 o 
   3   1  15       25.45       27.77      0.39 o 
   4   1  15      212.50      211.66      0.89 o 
   5   1  15       17.11       17.82      0.55 o 
   6   1  15       16.19       15.97      0.60 o 
   7   1  15        1.61        1.26      0.63 o 
   8   1  15        7.88        6.26      0.78 o 
   9   1  15        5.05        3.17      0.83 o 
   1   2  15       13.84       14.60      0.32 o 
   2   2  15       72.69       70.98      0.61 o 
   3   2  15       21.03       22.50      0.52 o 
   4   2  15       16.54       16.48      0.58 o 
   5   2  15       39.35       39.95      0.66 o 
   6   2  15        0.38        0.29      0.34 o 
   7   2  15        9.88        9.38      0.69 o 
   8   2  15       15.58       15.38      0.74 o 
   9   2  15        2.29        0.73      0.58 o 
   1   3  15      141.27      144.49      0.85 o 
   2   3  15       28.41       25.48      0.54 o 
   3   3  15       10.59       10.81      0.47 o 
   4   3  15       19.47       19.66      0.57 o 
   5   3  15       52.94       54.91      0.75 o 
   6   3  15       23.02       25.90      0.70 o 
   7   3  15        9.96        8.41      0.69 o 
   8   3  15        1.51        0.48      0.57 o 
   1   4  15      279.72      288.32      2.00 o 
   2   4  15       26.77       26.51      0.84 o 
   3   4  15       11.45       11.43      0.92 o 
   4   4  15        8.33        7.93      0.92 o 
   5   4  15       16.16       14.70      0.96 o 
   6   4  15       21.78       23.35      0.86 o 
   7   4  15       40.11       44.61      0.99 o 
   1   5  15       16.47       15.36      0.80 o 
   2   5  15       31.65       31.47      0.91 o 
   3   5  15       19.92       20.99      0.95 o 
   4   5  15        4.07        2.34      1.10 o 
   5   5  15        6.05        7.41      1.52 o 
   1   6  15        8.84        8.95      1.05 o 
   2   6  15       13.25       13.61      1.12 o 
   0   0  16      191.39      191.01      1.32 o 
   2   0  16       28.90       32.52      0.49 o 
   4   0  16       71.71       70.89      0.93 o 
   6   0  16       98.15       96.37      1.17 o 
   8   0  16        6.91        5.57      1.05 o 
   0   1  16      189.98      180.42      1.33 o 
   1   1  16       12.59        9.82      0.28 o 
   2   1  16       43.14       39.57      0.41 o 
   3   1  16       90.49       92.12      0.54 o 
   4   1  16       53.63       52.92      0.61 o 
   5   1  16       19.37       17.54      0.57 o 
   6   1  16       32.95       29.73      0.62 o 
   7   1  16       14.28       13.21      0.78 o 
   8   1  16       11.79       10.04      0.83 o 
   9   1  16        4.03        2.59      0.91 o 
   0   2  16      167.56      170.84      1.66 o 
   1   2  16       92.39       87.85      0.49 o 
   2   2  16        9.27        8.79      0.47 o 
   3   2  16      460.42      455.06      1.50 o 
   4   2  16        5.27        4.40      0.72 o 
   5   2  16       22.09       21.35      0.72 o 
   6   2  16       18.91       17.28      0.67 o 
   7   2  16        7.12        5.79      0.73 o 
   8   2  16        3.36        1.59      0.71 o 
   9   2  16        3.16        1.29      0.81 o 
   0   3  16       79.26       81.24      0.82 o 
   1   3  16       18.00       20.58      0.59 o 
   2   3  16       75.46       69.83      0.66 o 
   3   3  16      105.59      104.05      0.88 o 
   4   3  16       32.45       33.33      0.62 o 
   5   3  16       25.31       25.47      0.69 o 
   6   3  16       14.90       14.58      0.66 o 
   7   3  16        1.85        0.83      0.50 o 
   8   3  16        1.34        0.96      0.81 o 
   0   4  16        0.64        0.29      0.48 o 
   1   4  16        5.67        4.70      0.67 o 
   2   4  16       52.13       54.13      0.96 o 
   3   4  16       16.36       15.69      0.92 o 
   4   4  16        4.26        3.53      0.64 o 
   5   4  16        9.86        9.20      0.93 o 
   6   4  16        0.00        0.25      0.54 o 
   7   4  16        6.36        6.75      1.04 o 
   0   5  16      117.08      126.84      3.00 o 
   1   5  16       13.16       11.66      0.78 o 
   2   5  16        6.70        5.90      0.82 o 
   3   5  16        5.37        5.12      1.06 o 
   4   5  16        1.73        0.93      0.95 o 
   5   5  16        7.68        6.22      1.78 o 
   0   6  16        0.27        0.30      0.83 o 
   2   0  17      228.62      229.88      1.57 o 
   4   0  17        1.54        0.50      0.55 o 
   6   0  17       95.27       92.96      1.23 o 
   8   0  17       13.52       13.13      0.96 o 
   1   1  17      123.60      116.81      0.59 o 
   2   1  17       12.30       11.32      0.36 o 
   3   1  17       41.18       42.05      0.47 o 
   4   1  17      204.49      211.68      1.88 o 
   5   1  17       37.00       34.18      0.75 o 
   6   1  17        2.06        1.34      0.70 o 
   7   1  17       14.79       11.71      0.80 o 
   8   1  17        5.86        4.39      0.82 o 
   9   1  17        0.94        0.65      0.65 o 
   1   2  17      114.92      117.91      0.73 o 
   2   2  17      575.69      576.74      2.86 o 
   3   2  17      130.96      134.62      0.83 o 
   4   2  17       81.13       71.98      0.84 o 
   5   2  17       39.17       36.16      0.79 o 
   6   2  17       23.58       24.16      0.80 o 
   7   2  17        6.50        6.40      0.72 o 
   8   2  17       17.13       19.41      0.85 o 
   1   3  17      124.04      121.46      1.18 o 
   2   3  17        3.55        1.30      0.55 o 
   3   3  17        0.65        0.76      0.41 o 
   4   3  17       40.66       39.18      0.72 o 
   5   3  17       21.60       23.32      0.70 o 
   6   3  17       11.48       10.67      0.70 o 
   7   3  17       12.63       11.14      0.75 o 
   8   3  17        3.31        2.21      0.90 o 
   1   4  17       68.64       71.06      0.83 o 
   2   4  17        3.23        1.66      0.67 o 
   3   4  17        3.10        1.76      0.67 o 
   4   4  17        5.37        4.32      0.68 o 
   5   4  17       13.39       12.22      0.90 o 
   6   4  17        8.86        7.72      1.15 o 
   1   5  17        7.57        7.36      0.75 o 
   2   5  17       29.13       31.96      0.95 o 
   3   5  17        5.87        4.47      1.01 o 
   4   5  17       15.52       18.36      1.11 o 
   0   0  18      431.41      407.42      5.67 o 
   2   0  18       99.94       97.30      1.65 o 
   4   0  18      151.31      142.32      1.32 o 
   6   0  18        0.92        0.53      0.71 o 
   8   0  18       13.65       13.42      1.33 o 
   0   1  18      554.14      547.88      1.61 o 
   1   1  18        2.30        3.97      0.54 o 
   2   1  18      250.93      239.60      0.86 o 
   3   1  18       82.02       78.11      0.68 o 
   4   1  18       27.17       26.20      0.68 o 
   5   1  18       10.81       10.52      0.72 o 
   6   1  18       37.08       35.88      0.82 o 
   7   1  18        1.14        0.61      0.67 o 
   8   1  18        7.14        5.02      0.83 o 
   9   1  18        6.15        5.17      0.95 o 
   0   2  18      257.75      260.97      1.27 o 
   1   2  18      181.57      183.12      1.16 o 
   2   2  18       87.18       91.86      0.73 o 
   3   2  18      162.82      163.37      0.89 o 
   4   2  18       15.83       13.12      0.61 o 
   5   2  18       24.90       24.45      0.75 o 
   6   2  18       37.31       37.89      0.86 o 
   7   2  18        2.21        2.21      0.78 o 
   8   2  18       12.05       14.45      0.87 o 
   0   3  18      194.61      190.16      1.50 o 
   1   3  18      159.91      164.28      1.00 o 
   2   3  18       30.11       33.10      0.61 o 
   3   3  18       78.59       74.28      0.72 o 
   4   3  18        4.52        3.28      0.69 o 
   5   3  18       56.12       56.83      0.90 o 
   6   3  18        1.68        0.93      0.64 o 
   7   3  18        3.15        2.70      0.77 o 
   0   4  18       45.85       44.04      1.72 o 
   1   4  18        8.91        7.86      0.66 o 
   2   4  18        6.60        4.69      0.71 o 
   3   4  18        1.26        0.48      0.66 o 
   4   4  18        4.35        4.42      0.68 o 
   5   4  18        1.05        0.46      0.68 o 
   6   4  18        1.55        0.49      0.65 o 
   0   5  18       13.85       16.70      1.40 o 
   1   5  18        9.42       11.28      0.79 o 
   2   5  18        9.93        8.12      0.91 o 
   3   5  18        9.76        9.66      1.56 o 
   4   5  18        1.09        0.61      0.74 o 
   2   0  19      215.70      220.35      0.96 o 
   4   0  19      112.77      106.97      1.11 o 
   6   0  19        8.71        9.56      0.91 o 
   8   0  19        7.14        5.94      1.40 o 
   1   1  19      442.80      438.42      1.47 o 
   2   1  19       18.25       18.86      0.52 o 
   3   1  19       31.65       36.30      0.57 o 
   4   1  19      184.91      189.44      1.21 o 
   5   1  19       75.96       74.09      0.90 o 
   6   1  19       14.07       15.27      0.80 o 
   7   1  19       21.85       21.24      0.80 o 
   8   1  19        0.17        0.39      0.55 o 
   1   2  19       49.94       53.44      0.62 o 
   2   2  19      135.68      127.68      0.95 o 
   3   2  19       21.17       24.16      0.57 o 
   4   2  19       54.09       50.06      0.72 o 
   5   2  19       17.45       15.99      0.73 o 
   6   2  19        7.70        7.48      0.83 o 
   7   2  19        1.63        0.93      0.55 o 
   8   2  19        4.52        3.81      0.92 o 
   1   3  19       13.99       13.57      0.70 o 
   2   3  19       65.00       61.80      0.70 o 
   3   3  19        2.63        1.11      0.56 o 
   4   3  19       22.72       19.37      0.68 o 
   5   3  19        5.36        6.43      0.75 o 
   6   3  19        5.79        5.69      0.79 o 
   7   3  19        8.59        6.38      0.89 o 
   1   4  19       13.42       12.59      0.69 o 
   2   4  19        6.36        4.88      0.86 o 
   3   4  19       11.50        9.52      0.81 o 
   4   4  19        4.93        4.30      0.74 o 
   5   4  19        0.27        0.09      0.16 o 
   6   4  19        2.64        0.55      0.73 o 
   1   5  19        6.32        4.71      0.98 o 
   2   5  19        3.83        3.84      0.87 o 
   3   5  19        0.42        0.56      0.85 o 
   0   0  20      462.23      434.96      2.19 o 
   2   0  20      354.92      375.87      4.11 o 
   4   0  20       32.46       37.57      0.87 o 
   6   0  20      154.72      157.60      2.00 o 
   8   0  20       19.39       19.03      1.48 o 
   0   1  20      327.07      338.59      1.59 o 
   1   1  20       24.00       27.73      0.89 o 
   2   1  20       40.81       36.88      0.57 o 
   3   1  20      181.71      175.51      0.95 o 
   4   1  20       22.38       24.55      0.75 o 
   5   1  20       67.82       69.61      0.91 o 
   6   1  20       18.72       17.68      0.77 o 
   7   1  20       11.06        9.39      0.86 o 
   8   1  20        0.65        0.30      0.38 o 
   0   2  20      215.60      207.36      1.33 o 
   1   2  20       34.32       38.25      0.58 o 
   2   2  20       42.87       38.17      0.60 o 
   3   2  20       94.51       93.70      0.77 o 
   4   2  20       39.79       40.01      0.69 o 
   5   2  20       16.63       15.73      0.78 o 
   6   2  20       21.53       18.18      0.85 o 
   7   2  20       12.59       16.47      0.90 o 
   0   3  20       69.08       73.07      1.14 o 
   1   3  20       50.41       55.15      0.82 o 
   2   3  20       10.65       10.18      0.58 o 
   3   3  20       16.20       14.66      0.60 o 
   4   3  20        4.35        2.63      0.69 o 
   5   3  20        4.80        4.40      0.87 o 
   6   3  20        3.60        3.48      0.86 o 
   7   3  20        3.63        1.03      0.73 o 
   0   4  20       10.01        7.02      1.02 o 
   1   4  20        6.88        5.88      0.72 o 
   2   4  20       11.22       10.04      0.89 o 
   3   4  20        4.85        4.59      0.94 o 
   4   4  20       14.11       14.84      0.78 o 
   5   4  20        4.40        4.44      0.83 o 
   0   5  20       12.81       13.19      1.50 o 
   1   5  20        4.60        3.89      1.10 o 
   2   5  20        1.50        0.82      0.86 o 
   2   0  21      614.82      635.42      1.97 o 
   4   0  21      332.60      334.26      7.58 o 
   6   0  21       48.70       54.83      1.77 o 
   8   0  21       47.72       56.40      1.73 o 
   1   1  21       97.38       98.65      0.68 o 
   2   1  21       64.40       56.31      0.63 o 
   3   1  21       22.27       25.66      0.71 o 
   4   1  21      110.16      113.78      1.02 o 
   5   1  21       78.56       85.12      0.99 o 
   6   1  21        7.66        5.26      0.81 o 
   7   1  21       20.72       18.21      0.87 o 
   8   1  21       13.89       15.47      1.08 o 
   1   2  21       17.29       16.22      0.63 o 
   2   2  21       15.81       17.36      0.56 o 
   3   2  21       17.36       17.27      0.59 o 
   4   2  21       22.19       24.65      0.65 o 
   5   2  21       22.73       20.37      0.79 o 
   6   2  21       19.46       20.00      0.84 o 
   7   2  21        1.25        0.54      0.68 o 
   1   3  21       41.96       46.06      1.01 o 
   2   3  21        2.24        1.35      0.65 o 
   3   3  21        0.93        0.36      0.32 o 
   4   3  21        2.64        3.22      0.66 o 
   5   3  21        5.53        5.85      0.83 o 
   6   3  21       26.14       31.40      0.97 o 
   1   4  21        6.66        4.66      0.73 o 
   2   4  21       19.34       18.47      0.90 o 
   3   4  21        1.45        0.76      0.75 o 
   4   4  21       10.22       10.62      0.76 o 
   0   0  22       24.88       22.49      0.74 o 
   2   0  22       69.49       79.00      0.92 o 
   4   0  22        9.72       10.86      1.23 o 
   6   0  22       62.78       70.33      1.70 o 
   0   1  22       68.17       67.65      0.91 o 
   1   1  22       45.34       42.35      0.66 o 
   2   1  22       67.87       68.77      0.67 o 
   3   1  22       35.70       35.37      0.77 o 
   4   1  22       41.54       44.53      0.81 o 
   5   1  22       28.33       26.34      0.79 o 
   6   1  22       31.27       34.09      0.89 o 
   7   1  22       42.09       45.89      1.11 o 
   0   2  22       22.77       19.84      0.78 o 
   1   2  22       30.21       29.09      0.68 o 
   2   2  22       15.07       12.20      0.57 o 
   3   2  22        4.65        2.38      0.60 o 
   4   2  22       17.37       15.94      0.98 o 
   5   2  22       29.94       30.01      0.82 o 
   6   2  22        3.93        2.46      0.84 o 
   7   2  22       13.50       13.42      0.91 o 
   0   3  22       87.79       87.80      1.97 o 
   1   3  22        7.98        6.57      0.69 o 
   2   3  22       12.54       14.30      0.68 o 
   3   3  22       13.87       13.42      0.61 o 
   4   3  22        6.37        6.09      0.69 o 
   5   3  22        4.07        2.93      0.82 o 
   6   3  22        2.85        2.99      0.92 o 
   0   4  22       11.82       11.37      0.96 o 
   1   4  22        0.83        0.63      0.60 o 
   2   4  22       17.44       17.21      0.97 o 
   3   4  22        8.29        8.74      0.98 o 
   4   4  22        6.77        7.30      0.91 o 
   2   0  23       59.24       59.35      1.12 o 
   4   0  23       30.17       28.97      1.40 o 
   6   0  23       22.43       21.52      1.66 o 
   1   1  23       25.06       24.02      0.57 o 
   2   1  23       21.17       22.07      0.62 o 
   3   1  23       16.93       16.05      0.64 o 
   4   1  23       42.16       38.78      0.82 o 
   5   1  23        8.52        7.65      0.76 o 
   6   1  23        4.86        1.92      0.80 o 
   7   1  23        5.63        4.68      0.99 o 
   1   2  23       12.72       11.76      0.63 o 
   2   2  23        0.49        0.27      0.34 o 
   3   2  23        4.49        2.44      0.61 o 
   4   2  23        5.27        3.61      0.74 o 
   5   2  23        0.97        0.76      0.63 o 
   6   2  23       24.10       26.77      1.09 o 
   1   3  23        0.59        0.35      0.42 o 
   2   3  23        5.86        4.53      0.70 o 
   3   3  23       24.73       27.13      0.80 o 
   4   3  23        3.58        3.43      0.71 o 
   5   3  23        3.38        2.86      0.83 o 
   1   4  23        1.05        0.64      0.77 o 
   2   4  23       13.16       12.91      0.91 o 
   3   4  23       40.69       54.55      2.04 o 
   0   0  24      308.19      314.74      2.14 o 
   2   0  24        3.22        1.41      0.92 o 
   4   0  24        1.62        0.41      0.73 o 
   6   0  24       18.24       21.28      3.26 o 
   0   1  24        1.74        1.10      0.73 o 
   1   1  24       10.94       10.48      0.61 o 
   2   1  24        1.12        0.50      0.43 o 
   3   1  24        2.55        1.49      0.60 o 
   4   1  24       27.48       31.88      0.83 o 
   5   1  24        5.85        3.81      0.95 o 
   6   1  24        1.35        0.70      0.79 o 
   0   2  24       47.91       47.69      1.03 o 
   1   2  24        9.22        8.32      0.67 o 
   2   2  24       15.83       14.36      0.67 o 
   3   2  24        3.87        2.08      0.68 o 
   4   2  24        4.64        4.08      0.77 o 
   5   2  24        1.27        0.58      0.60 o 
   0   3  24        7.64        9.36      1.04 o 
   1   3  24        0.63        0.62      0.47 o 
   2   3  24       10.28        9.45      0.71 o 
   3   3  24        0.06        0.34      0.73 o 
   4   3  24        7.80        8.81      1.02 o 
   0   4  24        4.53        4.04      1.07 o 
   1   4  24        7.69        7.08      0.86 o 
   2   4  24        5.76        6.08      0.92 o 
   2   0  25        9.73        9.91      0.97 o 
   4   0  25        4.03        1.69      1.16 o 
   6   0  25       18.29       19.72      1.68 o 
   1   1  25        3.20        1.91      0.64 o 
   2   1  25       18.83       17.46      0.74 o 
   3   1  25        6.26        4.65      0.76 o 
   4   1  25        2.24        1.60      0.82 o 
   5   1  25        9.48        8.78      0.96 o 
   6   1  25        9.28        7.85      1.02 o 
   1   2  25        6.84        5.72      0.60 o 
   2   2  25        8.13        6.12      0.76 o 
   3   2  25        2.36        2.33      0.81 o 
   4   2  25        5.06        4.63      0.84 o 
   5   2  25        5.92        5.19      0.88 o 
   1   3  25       22.87       27.06      0.78 o 
   2   3  25        2.29        0.79      0.52 o 
   3   3  25        1.91        1.00      1.02 o 
   0   0  26       15.73       14.52      2.08 o 
   2   0  26        4.92        4.35      0.89 o 
   4   0  26        5.33        3.48      1.45 o 
   0   1  26        9.34        8.73      0.90 o 
   1   1  26        1.28        0.44      0.51 o 
   2   1  26       10.51        9.19      0.87 o 
   3   1  26       11.80       10.90      1.00 o 
   4   1  26        1.07        0.81      0.74 o 
   5   1  26        2.70        1.17      0.99 o 
   0   2  26       22.14       27.09      0.90 o 
   1   2  26        4.51        3.52      0.64 o 
   2   2  26        0.73        0.47      0.53 o 
   3   2  26        3.63        2.82      0.86 o 
   4   2  26        0.71        0.12      0.53 o 
   0   3  26        9.86        9.72      1.08 o 
   1   3  26        3.68        2.78      0.78 o 
   2   3  26        3.12        3.06      0.75 o 
   2   0  27       20.84       22.97      1.49 o 
   4   0  27       10.89       11.27      1.33 o 
   1   1  27        1.36        0.89      0.53 o 
   2   1  27        1.88        0.78      0.90 o 
   3   1  27       13.14       14.24      1.10 o 
   4   1  27       14.44       18.73      1.05 o 
   1   2  27        2.31        1.79      0.66 o 
   2   2  27       10.70       12.37      0.88 o 
   3   2  27        8.70       10.58      0.89 o 
   0   0  28       77.18       99.37      2.77 o 
   2   0  28       15.52       16.65      1.34 o 
   0   1  28        5.77        5.37      1.44 o 
   1   1  28        5.73        3.61      1.00 o 
   2   1  28       11.27       13.06      0.99 o 
   3   1  28        2.44        2.80      1.17 o 
   0   2  28        1.02        1.12      1.14 o 
   1   2  28        8.15        9.06      0.86 o 
   2   2  28        3.14        2.81      0.85 o 
   2   0  29        8.32       11.04      1.69 o 
   1   1  29       23.75       29.32      1.10 o 
                                                 
